# Supplementary material for: COVID-19-Associated Pulmonary Aspergillosis in Intensive Care Unit Patients from Poland
Source: J Fungi (Basel). 2023 Jun 13;9(6):666. doi: 10.3390/jof9060666 (PMC10303628; doi:10.3390/jof9060666)
Supplement: Supplementary file 1 [file jof-09-00666-s001.zip]

Archive with 1 entries (1 files):
- jof-2412694-supplementary.pdf
